# Supplementary material for: Are pvcrt-o and pvmdr1 Gene Mutations Associated with Plasmodium vivax Chloroquine-Resistant Parasites?
Source: Biomedicines. 2024 Jan 9;12(1):141. doi: 10.3390/biomedicines12010141 (PMC10812985; doi:10.3390/biomedicines12010141)
Supplement: Supplementary file 1 [file biomedicines-12-00141-s001.zip]

Archive with 1 entries (1 files):
- biomedicines-2738194-supplementary.pdf
